# Supplementary material for: Oligonucleotide-Recognizing Topoisomerase Inhibitors (OTIs): Precision Gene Editors for Neurodegenerative Diseases?
Source: Int J Mol Sci. 2022 Sep 29;23(19):11541. doi: 10.3390/ijms231911541 (PMC9570105; doi:10.3390/ijms231911541)
Supplement: Supplementary file 1 [file ijms-23-11541-s001.zip]

Archive with 6 entries (6 files):
- ijms-1864290-supplementary from proof revised ref.pdf
- review-figS1-suppl-12Sept2022b.pdf
- review-figS2-suppl-28July2022b.pdf
- review-figS3-suppl-28July2022b.pdf
- review-figS4-suppl-28July2022b.pdf
- review-figS5-suppl-28July2022b.pdf
